# Supplementary material for: Phytochemicals from the Cocoa Shell Modulate Mitochondrial Function, Lipid and Glucose Metabolism in Hepatocytes via Activation of FGF21/ERK, AKT, and mTOR Pathways
Source: Antioxidants (Basel). 2022 Jan 8;11(1):136. doi: 10.3390/antiox11010136 (PMC8772970; doi:10.3390/antiox11010136)
Supplement: Supplementary file 1 [file antioxidants-11-00136-s001.zip]

Archive with 1 entries (1 files):
- antioxidants-1529979-supplementary.pdf
